# Supplementary material for: Mycorrhizal inoculation enhanced tillering in field grown wheat, nutritional enrichment and soil properties
Source: PeerJ. 2023 Sep 13;11:e15686. doi: 10.7717/peerj.15686 (PMC10504892; doi:10.7717/peerj.15686)
Supplement: Supplemental Information 1 [file peerj-11-15686-s001.zip]

Archive with 44 entries (37 files):
- Feb 23 2023 raw data/
- Feb 23 2023 raw data/.DS_Store
- __MACOSX/Feb 23 2023 raw data/._.DS_Store
- Feb 23 2023 raw data/Fig 1AB Percent Spore Share Feb 23 2023/
- __MACOSX/Feb 23 2023 raw data/._Fig 1AB Percent Spore Share Feb 23 2023
- Feb 23 2023 raw data/Stat Table 1 nutritional Feb 23 2023/
- Feb 23 2023 raw data/Fig 2-7 Graphs and replicates Feb 23 2023/
- Feb 23 2023 raw data/Stat Table 2-3 soil Feb 23 2023/
- Feb 23 2023 raw data/Fig 1AB Percent Spore Share Feb 23 2023/.DS_Store
- __MACOSX/Feb 23 2023 raw data/Fig 1AB Percent Spore Share Feb 23 2023/._.DS_Store
- Feb 23 2023 raw data/Fig 1AB Percent Spore Share Feb 23 2023/Fig 1AB Percent spore share Feb 23 2023.xlsx
- __MACOSX/Feb 23 2023 raw data/Fig 1AB Percent Spore Share Feb 23 2023/._Fig 1AB Percent spore share Feb 23 2023.xlsx
- Feb 23 2023 raw data/Stat Table 1 nutritional Feb 23 2023/.DS_Store
- __MACOSX/Feb 23 2023 raw data/Stat Table 1 nutritional Feb 23 2023/._.DS_Store
- Feb 23 2023 raw data/Stat Table 1 nutritional Feb 23 2023/Data Analysis nutritional Feb 23 20230.xlsx
- __MACOSX/Feb 23 2023 raw data/Stat Table 1 nutritional Feb 23 2023/._Data Analysis nutritional Feb 23 20230.xlsx
- Feb 23 2023 raw data/Stat Table 1 nutritional Feb 23 2023/Data Analysis nutritional Feb 23 2023.xlsx
- __MACOSX/Feb 23 2023 raw data/Stat Table 1 nutritional Feb 23 2023/._Data Analysis nutritional Feb 23 2023.xlsx
- Feb 23 2023 raw data/Fig 2-7 Graphs and replicates Feb 23 2023/.DS_Store
- __MACOSX/Feb 23 2023 raw data/Fig 2-7 Graphs and replicates Feb 23 2023/._.DS_Store
- Feb 23 2023 raw data/Fig 2-7 Graphs and replicates Feb 23 2023/Graphs Feb 23 2023 pasted in paper.xlsx
- __MACOSX/Feb 23 2023 raw data/Fig 2-7 Graphs and replicates Feb 23 2023/._Graphs Feb 23 2023 pasted in paper.xlsx
- Feb 23 2023 raw data/Fig 2-7 Graphs and replicates Feb 23 2023/~$Graphs 8-3-2021 ready to paste in paper.xlsx
- __MACOSX/Feb 23 2023 raw data/Fig 2-7 Graphs and replicates Feb 23 2023/._~$Graphs 8-3-2021 ready to paste in paper.xlsx
- Feb 23 2023 raw data/Fig 2-7 Graphs and replicates Feb 23 2023/~$Replicate file 25-10-2020 matched with graphs.xlsx
- __MACOSX/Feb 23 2023 raw data/Fig 2-7 Graphs and replicates Feb 23 2023/._~$Replicate file 25-10-2020 matched with graphs.xlsx
- Feb 23 2023 raw data/Fig 2-7 Graphs and replicates Feb 23 2023/~$Graphs 30-3-2021  pasted in paper.xlsx
- __MACOSX/Feb 23 2023 raw data/Fig 2-7 Graphs and replicates Feb 23 2023/._~$Graphs 30-3-2021  pasted in paper.xlsx
- Feb 23 2023 raw data/Fig 2-7 Graphs and replicates Feb 23 2023/~$Graphs 1-3-2021 matched with replicate fie.xlsx
- __MACOSX/Feb 23 2023 raw data/Fig 2-7 Graphs and replicates Feb 23 2023/._~$Graphs 1-3-2021 matched with replicate fie.xlsx
- Feb 23 2023 raw data/Fig 2-7 Graphs and replicates Feb 23 2023/Replicate file Feb 23 2023.xlsx
- __MACOSX/Feb 23 2023 raw data/Fig 2-7 Graphs and replicates Feb 23 2023/._Replicate file Feb 23 2023.xlsx
- Feb 23 2023 raw data/Stat Table 2-3 soil Feb 23 2023/.DS_Store
- __MACOSX/Feb 23 2023 raw data/Stat Table 2-3 soil Feb 23 2023/._.DS_Store
- Feb 23 2023 raw data/Stat Table 2-3 soil Feb 23 2023/Site 2 soil/
- Feb 23 2023 raw data/Stat Table 2-3 soil Feb 23 2023/Site 1 soil/
- Feb 23 2023 raw data/Stat Table 2-3 soil Feb 23 2023/Site 2 soil/.DS_Store
- __MACOSX/Feb 23 2023 raw data/Stat Table 2-3 soil Feb 23 2023/Site 2 soil/._.DS_Store
- Feb 23 2023 raw data/Stat Table 2-3 soil Feb 23 2023/Site 2 soil/Site 2 Soil Feb 23 2023.xlsx
- __MACOSX/Feb 23 2023 raw data/Stat Table 2-3 soil Feb 23 2023/Site 2 soil/._Site 2 Soil Feb 23 2023.xlsx
- Feb 23 2023 raw data/Stat Table 2-3 soil Feb 23 2023/Site 1 soil/.DS_Store
- __MACOSX/Feb 23 2023 raw data/Stat Table 2-3 soil Feb 23 2023/Site 1 soil/._.DS_Store
- Feb 23 2023 raw data/Stat Table 2-3 soil Feb 23 2023/Site 1 soil/Site 1 Soil Feb 23 2023.xlsx
- __MACOSX/Feb 23 2023 raw data/Stat Table 2-3 soil Feb 23 2023/Site 1 soil/._Site 1 Soil Feb 23 2023.xlsx
